# Supplementary material for: Differences in the perception of harm assessment among nurses in the patient safety classification system
Source: PLoS One. 2020 Dec 7;15(12):e0243583. doi: 10.1371/journal.pone.0243583 (PMC7721130; doi:10.1371/journal.pone.0243583)
Supplement: S1 Dataset — (XLSX) [file pone.0243583.s003.xlsx]

## Sheet: Sheet1
No.	Q1	Q2	Q3	Q4	Q5	Q6_1	Q6_2	Q6_3	Q6_4	Q6_5	Q7_1	Q7_2	Q7_3	Q7_4	Q7_5	Q7_6	Q7_7	Q8	Q9	Q10	Q11_1	Q11_2	Q11_3	Q11_4	Q12	Q13_1	Q13_2	Q13_3	Q13_4	Q13_5	Q13_6	Q13_7	Q13_8	Q13_9	Q13_10	Q13_11	Q13_12	Q13_13	Q13_14	Q13_15	Q1.1	Q1.2	Q2.1	Q2.2	Q3.1	Q3.2	Q4.1	Q4.2	Q5.1
no.1	2	2	3	2	1	1		1			1	1	1	1	1	1		2	1	2					.																6	3	6	1	5	2	6	3	7
no.2	2	2	2	1	1	1					1	1		1				3	1	2					.																5	3	7	3	5	2	6	3	7
no.3	2	2	3	2	1	1		1	1			1		1		1		3	1	2					.																5	3	7	3	5	2	6	3	7
no.4	2	2	4	2	1	1			1			1		1		1		4	1	2					.																5	3	7	3	5	2	6	3	7
no.5	2	2	3	2	1	1		1	1		1	1		1		1		2	1	1	1	1			1							1					1				4	3	6	3	5	2	6	3	7
no.6	2	2	3	3	1	1		1	1	1	1	1	1	1	1	1		2	2	1	1	1			1							1					1				3	2	6	3	5	2	6	2	7
no.7	2	2	4	2	1			1	1		1	1		1	1	1		2	1	1	1	1	1		1				1			1					1				5	2	6	3	5	2	6	1	6
no.8	2	2	4	3	1	1		1			1	1	1	1	1			3	2	1	1	1			1						1	1									5	2	7	1	5	3	7	1	6
no.9	2	2	3	2	1			1			1	1						1	2	2					.																1	3	6	2	6	2	7	1	7
no.10	2	2	3	2	1			1	1	1	1	1	1	1		1		2	1	1	1				1							1									2	2	6	2	5	2	7	3	5
no.11	2	2	4	2	1	1		1	1		1	1		1				2	2	1	1	1			1							1									4	3	5	2	4	2	6	3	5
no.12	2	3	2	2	1	1		1	1		1	1	1	1		1		2	1	1	1				1												1				4	2	6	1	7	2	7	1	6
no.13	2	3	2	2	1	1		1	1		1	1	1	1		1		4	1	1		1			1							1									4	2	6	1	7	2	7	1	6
no.14	2	3	4	2	1	1		1	1		1	1	1	1		1		4	1	1	1	1	1		1							1					1				4	2	6	1	6	2	7	1	6
no.15	2	3	3	2	1	1		1	1		1	1	1	1		1		2	1	1	1	1	1		1							1					1				4	2	7	1	6	2	7	1	6
no.16	2	3	3	2	1	1		1	1		1	1	1	1		1		4	1	1	1	1			1							1					1				4	2	6	1	6	2	7	1	6
no.17	2	3	3	2	1			1	1		1	1	1	1		1		2	2	1	1	1	1		1							1					1				3	3	5	2	6	2	6	3	3
no.18	2	2	1	2	1	1		1			1							1	2	2					.																4	3	5	2	5	3	6	3	5
no.19	2	2	.	2	1	1		1	1		1	1	1	1		1		2	2	1	1				1							1									4	3	6	1	6	2	6	2	5
no.20	2	2	2	2	1			1	1		1	1		1		1		1	2	1		1			1							1									4	2	6	3	6	2	6	3	5
no.21	2	2	1	2	1	1		1	1		1	1		1	1	1		2	2	1	1				1							1									1	2	6	3	5	2	4	2	5
no.22	2	2	1	2	1	1		1	1		1							2	1	2					.																1	2	5	2	6	2	6	2	5
no.23	1	2	2	3	1				1		1	1		1		1		2	1	2					.																3	3	5	2	6	2	6	1	5
no.24	2	2	1	2	1	1	1		1		1	1		1	1			4	1	2					.																3	2	6	1	6	2	4	3	5
no.25	2	4	3	2	1	1		1			1							2	1	2					.																1	3	4	2	4	3	4	2	6
no.26	2	1	4	2	1	1	1	1	1		1	1	1	1	1	1		4	1	1	1	1			1												1		1		4	3	6	3	5	2	6	3	7
no.27	2	1	2	2	1				1		1							1	1	1		1			1							1									4	3	6	3	5	3	7	3	7
no.28	2	2	4	3	1	1		1	1		1	1	1	1	1			1	2	1	1				1					1		1									5	3	7	1	6	3	6	3	7
no.29	2	2	3	2	1	1	1	1	1		1	1	1	1		1		1	1	1	1	1			1			1							1						5	3	7	1	6	3	6	3	7
no.30	2	2	3	2	1	1	1	1	1		1	1	1	1		1		1	1	1	1				1					1											5	3	7	1	6	3	6	3	7
no.31	2	2	3	2	1	1		1	1		1	1	1	1	1			1	2	1	1	1	1		1							1					1				4	3	6	1	6	2	6	1	6
no.32	2	2	4	3	1	1	1	1	1		1	1	1	1		1		2	1	1	1	1			2							1					1				5	2	7	1	5	2	6	3	5
no.33	2	2	4	2	1	1		1	1		1	1	1	1	1	1		1	1	1	1				1					1											5	3	7	1	6	3	6	3	7
no.34	2	2	2	2	1			1	1		1	1						2	1	1	1				1							1									5	3	6	1	3	2	4	3	5
no.35	2	2	4	3	1	1		1			1	1	1			1		2	1	1	1	1			1	1															4	3	6	3	5	2	7	1	7
no.36	2	2	3	2	1		1	1	1		1	1						1	2	1		1			1	1															5	3	5	1	5	2	7	1	7
no.37	2	2	3	2	1			1			1	1						2	2	1	1				1							1			1						4	3	6	3	5	2	7	1	7
no.38	2	2	4	3	1	1	1	1			1	1	1	1		1	1	4	1	1	1	1	1	1	1	1						1			1						6	2	7	1	5	2	7	1	6
no.39	2	2	3	2	1	1					1	1		1		1		4	2	2					.																5	3	6	1	5	2	7	3	6
no.40	2	2	2	2	1	1		1	1					1		1		4	1	1				1	1	1															5	3	6	1	5	2	7	3	6
no.41	2	4	4	2	1	1		1			1	1	1	1		1		1	1	1	1	1	1		1	1											1				5	3	6	1	5	2	7	3	6
no.42	2	1	4	2	1				1		1							1	2	1	1	1			1							1					1				5	3	7	1	4	3	5	3	7
no.43	2	1	3	3	1			1			1	1	1	1		1		4	2	1	1	1			1	1		1				1				1	1		1		3	2	5	1	1	2	1	3	5
no.44	2	1	4	2	1	1		1	1		1	1	1	1	1	1		4	1	1	1				1												1				4	2	6	1	5	2	6	3	5
no.45	2	1	2	2	1			1	1		1	1		1				2	1	1	1	1			1							1					1				4	2	6	3	5	3	5	2	6
no.46	2	1	3	2	1	1		1			1	1	1	1		1		2	2	1		1			1			1									1				4	2	5	1	6	2	6	1	5
no.47	2	1	3	2	1	1		1	1		1	1	1	1	1	1		4	1	1	1	1			1			1				1				1	1				1	2	6	3	6	2	5	2	5
no.48	2	1	2	2	1	1		1	1		1	1	1	1	1	1		2	1	1	1	1			1							1					1				4	2	6	1	4	2	4	2	5
no.49	2	1	3	2	1	1		1	1		1	1	1	1	1			2	2	1	1	1	1		1							1					1				5	2	6	2	7	1	7	1	7
no.50	2	1	4	2	1			1	1		1	1	1	1	1	1		4	1	1	1	1			1							1					1				5	2	7	1	6	2	6	2	6
no.51	2	1	3	3	1			1	1		1	1	1	1	1	1		3	1	1	1	1	1		1							1					1				5	2	7	1	4	2	7	1	6
no.52	2	1	2	2	1	1		1			1	1		1		1		2	2	1		1			1												1				6	2	5	2	5	2	6	3	6
no.53	2	1	2	2	1	1		1	1		1	1		1				4	2	1	1	1			1			1				1					1				5	2	7	1	6	2	6	2	6
no.54	2	1	4	2	1	1		1	1		1	1	1	1	1	1		2	1	1			1		1												1				4	2	7	1	6	2	6	2	6
no.55	2	1	4	2	1	1		1	1		1	1	1	1	1			2	1	1			1		1												1				5	2	7	1	6	2	6	2	6
no.56	2	1	3	2	1	1	1		1		1	1	1	1		1		2	1	1	1				1												1				5	2	7	1	5	2	5	2	7
no.57	2	1	2	2	1	1					1	1	1	1				2	2	1	1				1												1				6	1	6	2	6	2	6	3	7
no.58	2	1	3	2	1	1		1	1	1	1	1		1		1		3	1	1				1	1							1					1				5	3	6	3	6	2	6	2	5
no.59	2	1	2	2	1	1		1	1		1	1	1	1	1	1		2	1	2					.																4	3	5	2	6	2	6	3	5
no.60	2	1	4	2	1	1		1	1		1	1	1	1	1	1		4	1	1	1	1			1												1				7	1	5	2	5	2	7	1	7
no.61	2	1	4	2	1	1		1	1		1	1	1	1	1	1		2	1	1	1	1	1	1	1			1		1		1				1			1		5	3	6	3	5	3	6	2	6
no.62	2	1	4	3	1	1		1			1	1	1	1				2	2	1		1			1												1				4	3	7	1	6	3	6	3	5
no.63	2	1	4	3	1	1		1	1		1	1	1	1	1	1		4	1	1	1	1			1					1		1					1				4	2	7	1	6	3	6	3	5
no.64	2	1	2	2	1	1		1	1		1	1	1	1	1	1		4	1	1		1			1							1					1				7	.	5	2	7	1	5	2	5
no.65	2	1	2	2	1	1		1	1			1		1	1			2	2	1	1				1							1									7	1	6	1	5	2	7	1	7
no.66	2	1	3	2	1	1		1			1	1	1	1	1	1		2	2	1	1	1			1							1					1				5	2	7	1	6	2	6	2	6
no.67	2	1	2	2	1			1	1		1			1		1		2	2	1		1			1	1		1		1		1					1		1		6	2	5	1	6	2	5	2	6
no.68	2	1	2	3	1	1		1	1		1	1	1	1	1			3	1	1	1	1			1											1	1				3	2	6	1	5	2	6	2	5
no.69	2	1	4	3	1	1		1	1		1	1		1	1	1		1	2	1	1				2							1									5	2	7	1	6	2	6	2	6
no.70	2	1	3	4	1	1					1	1	1	1				2	1	1			1		1												1				5	2	6	2	5	2	6	1	7
no.71	2	1	2	.	1	1	1	1	1		1	1	1	1	1	1		2	1	1	1	1			1							1					1				6	2	5	1	6	2	5	2	5
no.72	2	1	4	1	1	1		1	1		1	1	1	1	1	1		1	1	1		1	1		1												1				6	2	7	1	6	3	6	3	5
no.73	2	1	4	2	1	1			1		1	1	1	1	1	1		2	1	2					.																3	3	5	3	5	2	7	1	5
no.74	2	1	4	2	1	1			1		1	1	1	1	1	1		2	1	1	1	1			1											1	1				4	3	6	2	6	2	7	1	5
no.75	2	1	3	2	1	1		1	1		1	1	1	1	1			2	1	1	1	1			1							1					1				4	3	5	3	6	2	6	3	5
no.76	2	1	4	2	1	1		1	1		1	1	1	1	1	1		2	1	1	1				1							1					1				4	3	6	2	6	2	6	1	5
no.77	2	1	2	3	1	1	1	1			1	1		1	1	1		4	1	1		1	1	1	1					1		1		1		1	1				5	3	6	1	7	3	7	3	7
no.78	2	1	2	3	1	1		1	1		1	1	1	1	1	1		1	2	1	1	1			1							1				1	1				3	2	5	2	6	2	7	3	6
no.79	2	1	2	3	1	1		1	1		1							2	2	1		1			1												1				4	2	5	3	6	2	6	1	6
no.80	2	1	2	2	1	1		1	1		1		1	1				2	1	1	1				1							1									1	3	6	2	6	2	2	1	3
no.81	2	1	3	2	1				1		1	1	1	1	1			2	1	1	1	1			1							1					1				4	3	5	3	6	2	6	3	5
no.82	2	1	2	3	1	1		1	1		1	1		1		1		4	1	1	1	1			1							1					1				4	3	6	1	5	2	6	1	5
no.83	2	1	2	2	1	1		1	1		1	1		1		1		2	2	1	1			1	1			1				1				1	1		1		4	2	5	3	5	2	6	2	5
no.84	2	1	4	3	1	1		1			1	1		1		1		2	1	1	1	1	1		1							1					1				4	3	6	3	6	3	7	1	5
no.85	2	1	4	2	1	1		1	1		1	1	1	1				2	1	1	1	1	1		1							1					1				4	3	5	2	6	3	6	3	5
no.86	2	1	4	3	1			1	1		1	1	1	1	1	1		1	2	1	1	1	1	1	1												1		1		4	3	5	1	6	2	7	1	5
no.87	2	1	4	2	1			1	1		1	1	1	1	1	1		1	1	2					.																3	3	6	1	6	3	6	2	5
no.88	2	1	4	2	1	1		1	1		1	1	1	1	1	1		4	1	1	1	1	1	1	1							1					1		1		4	2	7	3	5	2	6	3	5
no.89	2	1	3	3	1			1	1		1			1				2	2	1	1	1			1												1				4	2	5	2	5	2	6	3	6
no.90	2	1	2	1	1			1	1		1	1	1	1				2	2	1			1		1												1				4	3	6	1	5	2	7	3	5
no.91	2	1	4	2	1	1		1	1		1		1	1	1	1		3	1	1			1		1												1				4	3	5	3	6	3	6	1	5
no.92	2	1	4	3	1	1	1	1	1		1	1	1	1	1	1		2	1	1	1	1			1					1		1				1	1				4	3	6	3	6	3	6	1	5
no.93	2	1	4	2	1	1		1	1		1	1	1	1	1	1		2	1	1	1	1	1		1						1	1					1				4	2	6	3	5	2	6	1	5
no.94	2	1	2	3	1	1		1			1	1		1		1		2	2	1		1			1							1					1				3	3	5	1	5	2	6	1	7
no.95	2	1	2	2	1	1	1	1	1		1	1	1	1				3	2	1	1				1												1				4	2	5	1	6	2	7	1	7
no.96	2	1	3	2	1			1	1		1	1		1		1		2	2	1				1	1														1		4	3	6	3	6	3	6	1	5
no.97	2	1	2	2	1	1	1	1	1	1	1	1	1	1	1	1		2	1	1	1	1			1									1		1	1				7	1	5	2	6	2	6	2	5
no.98	2	1	3	2	1	1	1	1	1		1	1	1	1	1	1		2	1	1	1	1			1							1					1				7	1	5	2	6	2	6	2	5
no.99	2	1	3	2	1	1	1	1	1		1	1	1	1	1	1		2	1	1	1	1	1	1	1							1					1		1		7	3	5	2	6	2	6	1	5
no.100	2	1	3	2	1	1	1	1	1		1	1	1	1	1	1		2	2	1	1	1			1												1				7	1	5	2	6	2	6	1	5
no.101	2	1	4	1	1	1	1	1	1		1	1	1	1	1	1		2	1	1	1	1	1		1	1		1		1	1	1					1				7	1	5	2	6	2	6	2	5
no.102	2	1	4	2	1	1	1	1	1		1	1	1	1	1	1		4	1	1	1	1	1		1	1		1		1		1					1				7	1	5	2	6	2	6	2	5
no.103	2	1	2	2	1			1	1		1		1	1				2	2	1		1	1		1												1				4	2	6	3	5	2	6	1	6
no.104	2	1	4	2	1			1			1	1	1	1	1	1		1	1	1	1	1	1		1					1		1					1				4	3	6	3	5	3	7	1	5
no.105	2	1	4	2	1	1	1	1	1		1	1			1			4	1	1	1	1	1	1	1			1				1					1	1			5	2	6	2	6	2	6	3	7
no.106	2	1	2	2	1			1	1			1	1	1				1	1	1	1	1	1		1							1					1		1		4	2	6	3	5	2	6	1	5
no.107	2	1	4	2	1	1		1	1		1	1		1		1		3	1	1	1	1	1		1							1					1				4	2	6	1	5	2	7	1	5
no.108	2	1	2	3	1	1					1	1		1	1	1		1	2	1			1		1							1				1	1				4	3	6	1	6	3	7	3	7
no.109	2	1	3	3	1			1	1		1	1		1	1	1		2	2	1	1	1	1		1							1				1	1				4	3	6	2	6	3	6	1	7
no.110	2	1	4	2	1	1		1	1		1	1	1	1	1	1		4	1	2	1	1	1	1	1			1		1		1	1			1	1		1		4	3	6	1	5	2	6	2	5
no.111	2	3	3	2	1	1		1	1		1	1	1	1	1	1		4	1	1	1	1			1												1				4	3	6	1	5	2	6	2	5
no.112	2	1	3	2	1				1		1	1		1		1		4	1	1		1	1		1							1				1	1				4	2	5	2	5	2	7	1	5
no.113	2	1	2	2	1	1		1	1		1	1		1	1	1		2	2	2	1	1			1							1					1				4	2	5	1	5	2	6	2	5
no.114	2	1	2	3	1	1		1	1		1	1		1	1	1		2	2	1		1			1							1					1				4	2	5	2	5	2	7	1	6
no.115	2	1	4	2	1	1		1	1		1	1	1	1	1			2	1	1		1			1												1				4	3	6	1	5	2	6	2	5
no.116	2	1	2	2	1	1	1	1	1		1	1	1	1	1	1		3	2	1		1			1							1					1				4	2	5	1	5	2	6	2	5
no.117	2	1	4	2	1		1		1		1	1	1					2	2	1		1			1							1									3	2	6	1	6	2	7	1	5
no.118	2	1	2	2	1			1	1		1	1	1	1				2	2	1			1		1							1					1				6	2	6	1	5	2	7	3	6
no.119	2	1	4	2	1	1		1	1		1	1	1	1		1		3	1	1	1	1	1	1	1							1					1				5	3	6	1	5	2	6	3	6
no.120	2	1	3	2	1	1		1	1		1	1	1	1		1		3	2	1	1	1	1	1	1							1					1				5	3	6	1	5	2	5	3	5
no.121	2	1	2	2	1			1	1		1							1	1	1	1				1												1				6	2	6	1	5	2	7	1	6
no.122	2	1	2	3	1	1		1	1		1	1	1	1	1	1		2	1	1		1		1	1							1					1				6	2	6	1	5	2	7	2	5
no.123	2	1	3	2	1			1	1		1	1	1	1	1	1		1	1	1	1	1			1							1					1				6	2	6	1	5	2	7	1	6
no.124	2	1	2	2	1			1			1	1	1	1	1			2	2	1		1			1							1					1				4	3	6	2	6	2	6	3	5
no.125	2	1	2	2	1	1		1			1	1	1	1	1	1		2	1	1	1	1	1		1							1					1				4	3	6	2	6	2	6	3	5
no.126	2	1	4	2	1				1	1	1			1				1	2	1	1				2									1							4	3	6	2	5	2	6	3	7
no.127	2	1	2	2	1	1		1			1	1	1	1				2	1	1	1	1			1							1					1				4	2	6	1	6	3	6	3	6
no.128	2	3	3	2	1	1		1	1		1	1	1	1		1		3	1	1	1	1			1							1					1				5	2	6	.	.	.	.	1	5
no.129	2	1	4	2	1	1		1	1		1	1	1	1	1	1		3	1	1	1	1			1							1									4	3	6	2	6	3	6	3	6
no.130	2	1	3	1	1	1		1	1		1	1	1	1	1	1		2	2	1	1	1		1	1			1				1					1		1		4	2	5	2	6	2	6	2	6
no.131	2	1	3	2	1	1		1	1		1	1		1				2	1	1	1	1			1							1					1				4	2	6	1	6	1	6	3	6
no.132	2	1	2	2	1			1	1		1	1	1	1	1			3	2	1	1	1			1							1					1				4	3	6	1	6	2	6	3	7
no.133	2	1	4	2	1	1		1	1		1	1	1	1	1	1		4	2	1		1			1							1				1	1				5	3	7	1	6	2	7	1	7
no.134	2	1	3	3	1	1	.	.	.		1	3	4	.	.	.		2	2	1	3	.	.	.	2	7	.	.	.	.	.	.	.	.							3	2	6	3	5	2	6	3	5
no.135	2	1	2	2	1	1	3	4	.		1	2	4	5	.	.		2	2	2	.	.	.	.	.	.	.	.	.	.	.	.	.	.							3	3	6	1	5	2	1	3	5
no.136	2	1	4	2	1	3	4	.	.		1	2	4	5	.	.		2	2	2	.	.	.	.	.	.	.	.	.	.	.	.	.	.							3	3	5	2	5	2	7	1	5
no.137	2	2	3	1	1	3	.	.	.		1	4	6	.	.	.		2	1	2	.	.	.	.	2	.	.	.	.	.	.	.	.	.							1	1	6	1	2	1	2	2	2
no.138	2	1	4	3	1	3	5	.	.		1	2	3	4	5	6		2	1	1	1	.	.	.	2	7	12	.	.	.	.	.	.	.							4	3	6	1	5	2	7	1	7
no.139	2	1	2	4	1	1	2	4	.		1	2	3	4	5	6		2	1	1	2	.	.	.	1	.	.	.	.	.	.	.	.	.							5	2	7	1	5	1	5	1	6
no.140	2	1	2	3	1	1	3	.	.		1	2	4	5	6	.		3	1	1	1	2	.	.	2	7	11	.	.	.	.	.	.	.							4	2	6	1	5	2	6	1	7
no.141	2	1	3	2	1	1	3	4	.		1	2	3	4	5	6		2	1	1	1	.	.	.	1	12	.	.	.	.	.	.	.	.							.	3	6	1	6	3	7	1	5
no.142	2	1	2	3	1	1	3	4	.		1	2	4	6	.	.		2	2	1	1	2	.	.	2	7	.	.	.	.	.	.	.	.							1	3	6	3	6	2	6	2	7
no.143	2	1	4	2	1	1	3	4	.		1	2	3	4	5	6		2	1	1	1	2	.	.	2	7	.	.	.	.	.	.	.	.							6	2	6	2	5	2	6	1	7
no.144	2	1	3	2	1	3	4	.	.		1	2	3	4	5	6		2	1	2	.	.	.	.	.	.	.	.	.	.	.	.	.	.							4	3	5	1	4	2	.	.	7
no.145	2	1	3	3	1	1	3	4	.		1	2	3	4	6	.		2	1	1	1	2	3	.	1	7	12	.	.	.	.	.	.	.							4	3	6	1	5	2	6	1	5
no.146	2	1	3	2	1	1	3	5	.		2	3	4	5	6	.		2	1	1	1	2	.	.	1	7	11	12	.	.	.	.	.	.							4	3	6	3	5	3	6	3	7
no.147	2	2	2	2	1	3	4	.	.		1	2	4	5	6	.		1	1	2	.	.	.	.	.	.	.	.	.	.	.	.	.	.							4	3	6	1	5	2	6	1	7
no.148	1	2	2	2	1	2	3	4	.		1	2	3	4	5	6		2	2	2	.	.	.	.	.	.	.	.	.	.	.	.	.	.							4	2	6	1	4	2	2	1	4
no.149	2	2	2	2	1	1	.	.	.		1	2	3	4	5	6		2	1	2	1	.	.	.	.	.	.	.	.	.	.	.	.	.							4	2	7	1	6	2	7	1	5
no.150	2	2	2	3	1	1	4	5	.		1	2	3	4	5	6		2	2	1	2	.	.	.	2	7	.	.	.	.	.	.	.	.							5	2	7	1	6	2	7	1	7
no.151	2	2	4	2	1	1	3	4	.		1	2	4	5	6	.		1	1	2	.	.	.	.	.	.	.	.	.	.	.	.	.	.							4	3	6	1	5	2	6	1	7
no.152	2	2	2	2	1	1	3	4	.		1	2	3	4	5	6		2	2	2	.	.	.	.	.	.	.	.	.	.	.	.	.	.							5	3	6	1	6	2	2	2	7
no.153	.	2	4	2	1	1	.	.	.		1	3	6	.	.	.		2	2	1	4	.	.	.	1	14	.	.	.	.	.	.	.	.							4	3	6	3	5	2	.	.	.
no.154	1	5	2	2	1	1	3	4	.		1	2	3	4	5	6		1	2	2	.	.	.	.	.	.	.	.	.	.	.	.	.	.							4	2	5	3	6	2	6	3	5
no.155	1	5	2	2	1	1	3	4	.		1	2	3	4	5	6		1	2	2	.	.	.	.	.	.	.	.	.	.	.	.	.	.							4	2	5	3	6	2	6	3	5
no.156	2	.	4	2	1	1	4	.	.		1	2	3	4	6	.		2	1	1	4	.	.	.	2	14	.	.	.	.	.	.	.	.							5	3	6	2	5	2	7	3	7
no.157	2	1	2	3	1	1	.	.	.		1	3	4	.	.	.		2	1	1	1	2	.	.	1	7	12	14	.	.	.	.	.	.							4	3	7	1	5	2	6	2	7
no.158	2	1	3	2	1	3	.	.	.		1	2	3	4	.	.		2	1	1	1	2	3	.	1	7	12	14	.	.	.	.	.	.							4	3	7	1	5	2	6	2	7
no.159	2	1	2	2	1	2	3	4	.		2	3	4	5	6	.		4	2	1	1	2	3	.	2	7	11	12	.	.	.	.	.	.							4	3	6	2	6	2	6	2	7
no.160	2	1	2	1	2	4	.	.	.		2	3	6	.	.	.		2	1	2	.	.	.	.	.	.	.	.	.	.	.	.	.	.							5	2	6	2	4	3	6	3	7
no.161	1	1	2	2	1	2	3	4	.		1	2	3	4	5	6		2	1	2	.	.	.	.	.	.	.	.	.	.	.	.	.	.							4	2	6	3	4	3	6	3	7
no.162	2	1	2	3	1	1	.	.	.		1	2	3	4	.	.		2	2	2	.	.	.	.	.	.	.	.	.	.	.	.	.	.							1	2	7	1	5	2	4	2	6
no.163	2	1	3	3	1	1	.	.	.		2	3	4	.	.	.		2	2	2	.	.	.	.	.	.	.	.	.	.	.	.	.	.							3	2	6	3	4	3	6	3	7
no.164	2	2	.	1	1	3	4	.	.		1	2	3	4	5	6		1	2	.	.	.	.	.	.	.	.	.	.	.	.	.	.	.							7	1	5	3	5	2	7	1	7
no.165	2	1	2	2	1	1	.	.	.		1	2	3	4	5	.		2	2	2	1	.	.	.	.	.	.	.	.	.	.	.	.	.							4	2	5	1	5	2	7	1	7
no.166	2	1	2	3	1	1	3	4	.		1	2	3	4	5	6		2	2	1	3	.	.	.	2	12	.	.	.	.	.	.	.	.							4	3	6	3	6	2	7	1	7
no.167	1	1	2	4	1	4	.	.	.		1	2	3	4	5	6		3	1	1	2	.	.	.	1	7	12	14	.	.	.	.	.	.							5	2	5	1	6	2	1	2	5
no.168	2	2	2	2	1	1	4	.	.		1	6	.	.	.	.		2	2	2	.	.	.	.	.	.	.	.	.	.	.	.	.	.							5	2	6	1	5	2	7	1	7
no.169	2	1	2	3	1	1	.	.	.		1	2	4	.	.	.		2	1	1	1	.	.	.	2	7	.	.	.	.	.	.	.	.							4	2	7	1	5	2	5	2	7
no.170	2	1	2	2	1	1	3	.	.		1	2	4	5	.	.		2	1	2	.	.	.	.	.	.	.	.	.	.	.	.	.	.							4	3	5	2	6	2	7	3	5
no.171	2	1	2	2	1	1	3	4	.		1	2	3	4	5	6		3	1	2	.	.	.	.	.	.	.	.	.	.	.	.	.	.							4	2	6	2	6	2	6	1	6
no.172	2	1	2	3	1	4	.	.	.		1	2	4	6	.	.		2	2	1	1	.	.	.	1	5	12	.	.	.	.	.	.	.							4	2	7	1	6	2	7	1	5
no.173	2	1	2	2	1	1	4	.	.		1	4	6	.	.	.		2	2	1	4	.	.	.	1	7	.	.	.	.	.	.	.	.							5	2	6	2	4	3	2	3	5
no.174	2	5	2	2	1	1	4	.	.		1	2	4	.	.	.		2	2	1	2	.	.	.	1	12	.	.	.	.	.	.	.	.							4	3	5	3	5	2	6	3	5
no.175	2	3	2	2	1	1	.	.	.		1	2	3	4	5	.		2	2	1	2	.	.	.	1	7	.	.	.	.	.	.	.	.							5	2	7	1	5	2	7	3	7
no.176	2	1	2	2	1	1	2	3	4		1	4	6	.	.	.		2	2	2	.	.	.	.	.	.	.	.	.	.	.	.	.	.							4	3	5	1	6	1	6	1	7
no.177	2	1	4	2	1	1	4	.	.		1	2	4	.	.	.		2	1	1	1	.	.	.	1	7	.	.	.	.	.	.	.	.							6	3	2	1	3	2	4	3	7
no.178	2	5	2	2	1	1	.	.	.		1	2	4	6	.	.		1	1	2	.	.	.	.	.	.	.	.	.	.	.	.	.	.							5	2	7	1	6	2	7	1	6
no.179	2	1	2	2	1	1	3	5	.	사이버교육	2	4	5	6	.	.		2	1	2	.	.	.	.	.	.	.	.	.	.	.	.	.	.							4	3	6	1	5	3	6	1	5
no.180	2	2	2	3	1	1	3	4	.		1	2	3	4	.	.		2	1	2	.	.	.	.	.	.	.	.	.	.	.	.	.	.							4	3	7	1	6	3	7	3	5
no.181	2	2	2	3	1	1	4	.	.		1	2	3	4	5	6		2	2	2	.	.	.	.	.	.	.	.	.	.	.	.	.	.							5	2	6	1	6	2	7	1	5
no.182	2	2	2	2	1	1	4	.	.		1	2	4	6	.	.		2	2	1	1	.	.	.	2	7	.	.	.	.	.	.	.	.							4	3	6	2	5	2	7	1	5
no.183	2	2	4	2	1	1	4	.	.		1	2	3	4	5	6		2	2	1	3	.	.	.	1	7	.	.	.	.	.	.	.	.							5	3	6	2	5	2	7	1	7
no.184	2	1	2	3	1	5	.	.	.	사이버교육	1	4	.	.	.	.		2	.	1	2	.	.	.	1	7	.	.	.	.	.	.	.	.							3	3	7	1	6	3	6	3	7
no.185	2	1	2	3	1	1	5	.	.	온라인영상강의	1	2	3	4	5	.		2	2	2	.	.	.	.	.	.	.	.	.	.	.	.	.	.							4	3	6	3	5	2	6	3	6
no.186	2	1	2	3	1	1	.	.	.		1	2	4	5	.	.		2	2	1	1	2	.	.	1	7	10	.	.	.	.	.	.	.							4	3	7	1	5	2	7	1	5
no.187	2	1	2	3	1	1	4	5	.	인터넷강의	1	2	3	4	5	6		1	2	1	3	2	.	.	7	12	.	.	.	.	.	.	.	.							3	2	6	1	6	1	7	1	7
no.188	2	1	2	2	1	1	2	.	.		1	2	3	4	5	6		2	2	1	.	.	.	.	.	.	.	.	.	.	.	.	.	.							4	2	6	3	5	2	6	1	5
no.189	2	1	3	2	1	1	3	4	.		1	2	4	5	6	.		2	2	1	1	2	3	.	1	7	12	.	.	.	.	.	.	.							5	3	7	1	5	2	7	1	7
no.190	1	1	2	3	1	1	3	4	.		1	2	3	4	5	6		3	2	1	3	.	.	.	1	7	12	.	.	.	.	.	.	.							1	3	5	2	5	2	6	2	5
no.191	2	1	4	2	2	3	.	.	.		4	6	.	.	.	.		2	2	1	1	3	4	.	2	5	7	10	12	.	.	.	.	.							2	2	7	1	6	2	7	1	7
no.192	2	1	2	4	1	1	.	.	.		2	4	.	.	.	.		3	2	1	3	.	.	.	1	7	.	.	.	.	.	.	.	.							4	2	6	1	5	2	6	1	7
no.193	2	1	2	3	1	3	.	.	.		1	4	6	.	.	.		3	1	1	2	.	.	.	2	7	9	.	.	.	.	.	.	.							5	3	6	1	5	2	6	3	7
no.194	2	1	2	3	1	3	4	.	.		1	2	4	5	6	.		3	1	1	1	.	.	.	1	7	.	.	.	.	.	.	.	.							5	2	5	1	1	2	1	2	6
no.195	2	1	2	2	1	1	4	.	.		1	2	3	4	5	6		3	1	2	.	.	.	.	.	.	.	.	.	.	.	.	.	.							1	2	5	1	4	2	5	1	1
no.196	2	1	2	3	1	1	.	.	.		1	2	3	4	5	6		2	1	2	.	.	.	.	.	.	.	.	.	.	.	.	.	.							3	2	6	2	4	2	6	2	5
no.197	2	1	2	2	1	1	.	.	.		1	2	4	5	.	.		2	2	2	.	.	.	.	.	.	.	.	.	.	.	.	.	.							4	3	6	1	5	2	7	1	6
no.198	2	1	2	2	1	1	2	3	4		1	2	3	4	6	.		3	2	2	.	.	.	.	.	.	.	.	.	.	.	.	.	.							5	3	6	3	6	3	6	3	5
no.199	2	2	3	2	1	3	4	.	.		2	4	6	.	.	.		1	2	1	1	2	3	4	2	10	.	.	.	.	.	.	.	.							1	2	5	1	5	2	6	1	5
no.200	2	2	4	3	1	1	2	3	4		1	2	3	4	5	6		2	1	1	1	.	.	.	1	11	.	.	.	.	.	.	.	.							4	3	6	1	6	3	7	3	7
no.201	2	2	2	3	1	1	3	.	.		1	3	4	.	.	.		2	1	2	.	.	.	.	.	.	.	.	.	.	.	.	.	.							5	2	5	2	5	2	4	3	5
no.202	2	2	2	2	1	2	.	.	.		1	4	.	.	.	.		4	2	2	.	.	.	.	.	.	.	.	.	.	.	.	.	.							4	2	6	1	6	1	6	1	5
no.203	2	2	4	3	1	4	.	.	.		1	2	3	4	5	6		2	2	1	1	.	.	.	1	5	.	.	.	.	.	.	.	.							4	3	6	3	5	2	4	3	7
no.204	2	2	2	3	1	1	3	4	.		1	2	3	4	5	6		2	2	1	1	2	.	.	1	5	7	10	.	.	.	.	.	.							4	3	6	2	1	3	6	1	7
no.205	1	1	1	3	1	1	3	.	.		1	3	4	6	.	.		2	1	2	.	.	.	.	.	.	.	.	.	.	.	.	.	.							1	3	6	1	5	2	6	2	6
no.206	2	1	2	2	1	1	.	.	.		1	.	.	.	.	.		3	1	2	2	.	.	.	2	7	.	.	.	.	.	.	.	.							3	2	6	2	2	2	6	3	6
no.207	2	1	2	4	1	4	.	.	.		4	.	.	.	.	.		3	2	1	2	.	.	.	1	.	.	.	.	.	.	.	.	.							5	3	7	1	4	2	7	1	6
no.208	2	1	2	2	1	1	.	.	.		1	2	4	5	6	.		2	1	1	1	.	.	.	1	7	.	.	.	.	.	.	.	.							4	3	5	2	6	1	7	1	5
no.209	2	1	2	2	1	2	3	4	.		1	2	4	5	6	.		2	2	2	.	.	.	.	.	.	.	.	.	.	.	.	.	.							2	3	5	2	6	3	7	1	7
no.210	2	1	3	2	1	1	3	4	.		3	4	.	.	.	.		2	2	2	.	.	.	.	.	.	.	.	.	.	.	.	.	.							4	3	6	1	5	2	6	1	5
no.211	2	1	2	1	1	3	4	.	.		2	3	4	5	.	.		2	1	1	1	2	.	.	2	7	12	.	.	.	.	.	.	.							4	2	6	1	5	3	6	3	6
no.212	2	1	2	2	1	1	3	.	.		1	2	3	4	5	6		2	1	2	.	.	.	.	.	.	.	.	.	.	.	.	.	.							4	2	6	1	5	2	6	3	5
no.213	2	1	4	2	1	1	.	.	.		1	2	4	5	6	.		1	1	1	1	3	.	.	2	3	.	.	.	.	.	.	.	.							4	3	6	3	5	3	6	3	7
no.214	2	1	2	2	1	1	.	.	.		1	2	4	5	6	.		2	2	1	2	.	.	.	1	7	.	.	.	.	.	.	.	.							4	2	5	2	5	2	5	3	5
no.215	2	1	2	3	1	1	.	.	.		1	2	4	5	6	.		1	2	1	1	.	.	.	2	7	12	.	.	.	.	.	.	.							4	2	6	3	5	3	6	3	7
no.216	2	2	2	3	1	1	4	.	.		1	2	3	4	5	6		1	2	1	3	.	.	.	1	12	.	.	.	.	.	.	.	.							5	2	6	1	6	2	7	1	7
no.217	2	1	4	2	1	1	.	.	.		1	2	3	4	6	.		2	2	1	.	.	.	.	.	3	7	12	.	.	.	.	.	.							4	3	6	1	6	2	7	1	7
no.218	2	1	1	2	1	3	.	.	.		1	2	3	4	5	6		1	2	1	1	.	.	.	1	7	.	.	.	.	.	.	.	.							5	2	6	3	.	2	7	1	7
no.219	2	1	2	2	1	1	.	.	.		1	.	.	.	.	.		2	1	2	.	.	.	.	.	.	.	.	.	.	.	.	.	.							3	2	5	1	5	2	6	1	7
no.220	2	2	1	2	1	1	3	4	.		1	2	4	6	.	.		4	1	1	3	.	.	.	1	7	.	.	.	.	.	.	.	.							5	3	7	1	6	2	7	1	5
no.221	2	1	4	2	1	1	2	.	.		1	2	5	.	.	.		.	.	.	.	.	.	.	.	.	.	.	.	.	.	.	.	.							4	3	6	1	3	2	4	2	6
no.222	2	1	3	3	1	1	3	4	.		1	2	3	4	5	6		.	2	1	1	.	.	.	2	7	.	.	.	.	.	.	.	.							4	3	7	1	5	2	6	3	7
no.223	2	1	2	3	1	3	.	.	.		1	2	4	6	.	.		2	1	1	4	.	.	.	1	14	.	.	.	.	.	.	.	.							4	2	7	1	5	2	5	2	5
no.224	2	1	2	2	1	1	4	.	.		1	2	3	4	6	.		2	1	1	1	2	.	.	1	7	12	.	.	.	.	.	.	.							4	3	5	1	5	2	7	3	7
no.225	2	1	4	3	1	1	2	3	4		1	2	3	4	5	6		1	2	1	1	.	.	.	2	7	.	.	.	.	.	.	.	.							4	3	7	1	5	3	7	3	7
no.226	2	1	2	3	1	1	.	.	.		1	.	.	.	.	.		3	1	1	1	.	.	.	2	10	.	.	.	.	.	.	.	.							1	2	7	1	5	3	7	3	7
no.227	2	1	2	2	1	4	.	.	.		1	2	3	4	5	.		2	2	2	.	.	.	.	.	.	.	.	.	.	.	.	.	.							6	3	6	1	6	3	6	3	6
no.228	2	2	2	2	1	2	3	.	.		1	2	3	4	6	.		2	1	1	2	.	.	.	1	10	12	.	.	.	.	.	.	.							4	2	6	3	6	2	7	1	6
no.229	2	2	2	2	2	1	3	4	.		1	2	3	4	6	.		2	1	1	3	.	.	.	1	7	.	.	.	.	.	.	.	.							1	2	5	1	4	2	7	1	7
no.230	2	2	2	2	1	1	3	.	.		1	2	3	4	5	6		2	2	2	.	.	.	.	.	.	.	.	.	.	.	.	.	.							2	3	5	1	7	1	7	1	7
no.231	1	2	3	2	1	3	.	.	.		2	3	4	6	.	.		2	2	2	.	.	.	.	.	.	.	.	.	.	.	.	.	.							4	3	6	2	5	2	7	1	5
no.232	1	2	2	3	1	1	2	3	4		1	2	4	.	.	.		4	1	2	.	.	.	.	.	.	.	.	.	.	.	.	.	.							4	3	6	1	5	1	7	1	7
no.233	2	1	3	3	1	1	3	4	.		1	2	3	4	5	6		2	2	1	2	.	.	.	1	7	.	.	.	.	.	.	.	.							4	3	6	3	6	3	7	1	7
no.234	2	1	2	3	1	2	3	.	.		3	4	6	.	.	.		2	2	2	.	.	.	.	.	.	.	.	.	.	.	.	.	.							4	3	6	1	5	2	6	3	5
no.235	2	1	4	2	1	1	4	.	.		1	2	6	.	.	.		2	2	2	.	.	.	.	2	.	.	.	.	.	.	.	.	.							3	2	5	1	5	1	6	1	6
no.236	2	1	2	2	1	1	3	.	.		1	2	3	4	6	.		2	1	1	2	.	.	.	2	7	8	.	.	.	.	.	.	.							4	2	5	2	5	2	6	3	6
no.237	2	1	3	3	1	1	.	.	.		1	2	3	4	6	.		1	2	1	2	.	.	.	1	7	.	.	.	.	.	.	.	.							5	2	6	1	5	1	7	1	7
no.238	2	1	4	2	1	1	4	.	.		1	2	3	4	5	6		2	1	1	1	2	3	.	1	7	.	.	.	.	.	.	.	.							7	1	7	1	6	2	6	2	5
no.239	2	1	2	4	1	1	.	.	.		1	2	4	5	.	.		2	2	1	1	.	.	.	2	7	.	.	.	.	.	.	.	.							5	2	5	3	3	.	2	3	5
no.240	2	2	2	2	1	1	4	.	.		1	2	4	.	.	.		3	1	1	1	.	.	.	1	7	.	.	.	.	.	.	.	.							1	2	6	3	5	2	6	2	6
no.241	1	2	2	2	1	1	.	.	.		1	3	4	6	.	.		2	2	1	1	.	.	.	1	3	7	10	12	.	.	.	.	.							4	2	4	1	5	2	4	3	6
no.242	1	2	2	2	1	1	3	4	.		1	2	4	5	.	.		1	2	2	.	.	.	.	.	.	.	.	.	.	.	.	.	.							5	3	5	2	4	2	6	2	7
no.243	2	2	2	3	1	1	3	4	.		1	2	3	4	.	.		2	2	1	1	2	.	.	2	7	.	.	.	.	.	.	.	.							4	2	6	1	5	2	7	1	5
no.244	2	2	2	2	1	1	3	.	.		1	2	3	.	.	.		2	1	1	2	.	.	.	1	7	.	.	.	.	.	.	.	.							5	3	6	2	6	2	6	3	7
no.245	1	2	2	2	1	1	.	.	.		1	2	2	1	.	.		1	.	.	.	.	.	.	.	.	.	.	.	.	.	.	.	.							2	2	6	2	5	1	6	1	5
no.246	2	1	4	4	1	1	3	4	.		1	2	3	4	5	6		2	2	1	1	.	.	.	1	10	.	.	.	.	.	.	.	.							3	3	5	2	6	2	5	2	6
no.247	2	1	3	2	1	1	3	4	.		1	2	3	4	5	6		2	.	1	1	2	.	.	1	7	12	.	.	.	.	.	.	.							4	3	6	2	6	2	6	2	7
no.248	2	1	4	3	1	1	.	.	.		1	6	.	.	.	.		1	2	1	2	.	.	.	2	12	.	.	.	.	.	.	.	.							4	3	5	1	4	2	4	2	5
no.249	2	2	2	2	1	1	2	3	4		1	2	3	4	.	.		2	1	1	.	.	.	.	.	3	7	8	10	12	.	.	.	.							5	2	7	1	6	3	6	3	5
no.250	2	2	4	3	1	1	.	.	.		1	2	3	4	5	6		4	2	2	.	.	.	.	.	.	.	.	.	.	.	.	.	.							5	2	6	3	6	2	7	2	7
no.251	2	2	2	3	1	1	3	4	.		1	2	3	4	5	6		3	1	2	.	.	.	.	.	.	.	.	.	.	.	.	.	.							5	3	6	1	5	2	6	1	5
no.252	2	2	2	2	1	1	2	3	4		1	2	3	4	5	6		3	1	2	.	.	.	.	.	.	.	.	.	.	.	.	.	.							4	3	6	1	6	3	6	1	6
no.253	2	2	2	2	1	1	3	.	.		1	2	4	6	.	.		3	1	2	.	.	.	.	.	.	.	.	.	.	.	.	.	.							5	2	5	1	6	2	7	1	5
no.254	1	2	4	2	1	1	.	.	.		1	2	4	.	.	.		2	2	1	1	3	.	.	1	7	.	.	.	.	.	.	.	.							5	3	6	2	5	2	7	1	6
no.255	2	1	2	4	1	1	4	.	.		1	2	3	4	5	6		2	1	2	.	.	.	.	.	.	.	.	.	.	.	.	.	.							4	3	6	2	6	3	7	1	6
no.256	2	1	2	3	1	1	4	.	.		2	4	5	.	.	.		3	2	2	.	.	.	.	.	.	.	.	.	.	.	.	.	.							5	3	7	1	7	1	7	1	6
no.257	2	1	3	4	1	1	.	.	.		1	2	3	4	5	6		2	1	1	1	.	.	.	2	7	.	.	.	.	.	.	.	.							4	2	6	3	5	2	6	3	5
no.258	2	1	2	2	1	1	3	.	.		1	2	3	4	5	.		1	2	1	1	3	.	.	2	7	12	.	.	.	.	.	.	.							4	3	5	2	6	2	7	1	7
no.259	2	3	3	4	1	1	3	.	.		2	4	5	6	.	.		2	2	2	.	.	.	.	.	1	3	7	10	.	.	.	.	.							4	1	6	1	6	1	6	1	7
no.260	2	1	3	3	1	1	3	4	.		1	2	3	4	5	6		2	2	1	1	.	.	.	2	7	11	12	.	.	.	.	.	.							5	2	6	2	6	2	7	1	7
no.261	2	1	1	3	1	1	3	4	.		1	2	3	4	6	.		3	2	1	2	.	.	.	1	7	.	.	.	.	.	.	.	.							5	3	7	1	5	2	1	2	5
no.262	2	1	4	2	1	3	4	.	.		1	2	3	4	5	6		2	2	2	.	.	.	.	.	.	.	.	.	.	.	.	.	.							2	3	5	2	5	2	2	3	6
no.263	2	1	2	3	1	1	4	.	.		1	2	4	6	.	.		2	1	1	1	2	.	.	1	7	.	.	.	.	.	.	.	.							6	2	7	1	6	2	5	3	6
no.264	2	1	4	3	1	1	5	.	.	인터넷 강의	1	2	4	.	.	.		2	2	1	1	2	3	.	1	5	7	.	.	.	.	.	.	.							5	2	6	1	5	2	7	1	7
no.265	2	1	4	3	1	1	.	.	.		1	2	4	5	.	.		2	2	1	1	.	.	.	1	7	.	.	.	.	.	.	.	.							2	3	7	1	5	2	6	2	5
no.266	2	1	2	2	1	4	.	.	.		1	4	5	6	.	.		4	2	2	1	.	.	.	2	.	.	.	.	.	.	.	.	.							4	3	5	2	6	2	7	1	5
no.267	2	1	2	4	1	1	3	4	.		1	2	3	4	6	.		2	2	1	1	2	3	.	3	7	9	.	.	.	.	.	.	.							2	3	5	3	7	2	6	2	7
no.268	2	1	3	3	1	1	.	.	.		1	6	.	.	.	.		1	2	2	.	.	.	.	.	.	.	.	.	.	.	.	.	.							4	3	6	1	6	3	7	1	7
no.269	1	1	2	3	1	1	2	3	4		1	2	3	4	5	6		4	1	1	1	2	.	.	1	7	12	.	.	.	.	.	.	.							5	3	6	2	5	2	6	2	4
no.270	2	1	4	3	1	1	.	.	.		1	2	4	.	.	.		1	1	2	.	.	.	.	.	.	.	.	.	.	.	.	.	.							4	2	5	3	5	3	6	1	7
no.271	2	1	1	2	1	1	3	.	.		1	3	4	6	.	.		3	1	2	.	.	.	.	.	.	.	.	.	.	.	.	.	.							4	3	6	1	7	1	7	1	7
no.272	2	1	4	2	1	1	.	.	.		2	3	4	.	.	.		2	1	2	.	.	.	.	.	.	.	.	.	.	.	.	.	.							1	3	6	3	6	2	7	1	5
no.273	2	1	3	2	1	1	3	4	.		1	2	3	4	5	6		2	1	1	1	2	3	.	1	3	7	8	9	10	12	13	15	escape							5	2	6	2	5	2	6	1	6
no.274	2	1	3	3	1	1	3	4	.		1	2	3	4	5	6		2	2	2	.	.	.	.	.	.	.	.	.	.	.	.	.	.							4	3	6	1	6	2	6	2	6
no.275	2	5	4	3	1	4	.	.	.		2	6	.	.	.	.		3	2	1	1	.	.	.	1	7	.	.	.	.	.	.	.	.							5	3	5	2	3	3	2	3	7
no.276	2	1	4	3	1	1	4	.	.		1	2	3	4	5	6		3	1	1	1	.	.	.	1	5	.	.	.	.	.	.	.	.							5	3	5	2	3	3	2	3	7
no.277	2	1	3	3	1	3	5	.	.	인계	2	3	5	6	.	.		2	1	1	1	2	.	.	2	7	9	12	.	.	.	.	.	.							1	3	7	1	5	2	1	1	6
no.278	2	1	3	2	1	1	3	4	.		1	2	3	4	5	6		1	2	1	1	.	.	.	1	5	7	.	.	.	.	.	.	.							2	2	5	3	6	3	6	1	7
no.279	2	1	4	2	1	1	3	4	.		1	2	3	4	6	.		2	1	1	1	.	.	.	1	7	.	.	.	.	.	.	.	.							1	2	7	1	5	2	5	1	7
no.280	2	2	2	2	1	1	2	.	.		1	4	.	.	.	.		2	2	1	1	.	.	.	1	5	.	.	.	.	.	.	.	.							6	2	6	1	3	2	6	3	7
no.281	2	2	2	2	1	1	.	.	.		3	.	.	.	.	.		2	2	2	.	.	.	.	.	.	.	.	.	.	.	.	.	.							4	3	6	1	5	2	6	3	6
no.282	2	2	2	1	3	.	.	.	.		3	.	.	.	.	.		4	1	2	.	.	.	.	2	1	.	.	.	.	.	.	.	.							5	2	5	2	6	1	7	1	2
no.283	2	2	2	2	1	5	.	.	.	인터넷강의	1	2	3	4	6	.		2	2	1	3	.	.	.	1	3	7	.	.	.	.	.	.	.							4	3	5	2	5	3	1	1	7
no.284	2	2	2	4	1	3	4	.	.		2	4	6	.	.	.		2	2	1	1	.	.	.	2	5	7	.	.	.	.	.	.	.							5	3	5	2	6	2	7	1	7
no.285	2	2	2	2	1	1	3	4	.		2	4	.	.	.	.		2	1	1	1	.	.	.	2	5	10	15	검체	.	.	.	.	.							4	3	5	1	5	3	6	1	5
no.286	2	1	2	2	1	1	3	4	.		1	2	3	4	5			2	2	1	1	2			1	7	12														5	3	6	1	5	2	4	2	7
no.287	2	2	4	2	1	1	.	.	.		1	2	3	4	5	6		4	1	2																					4	2	5	2	3	2	5	2	5
[truncated: 9 more columns]
